# Supplementary material for: Resuscitation Leadership Training: A Simulation Curriculum for Emergency Medicine Residents
Source: MedEdPORTAL. 2022 Oct 11;18:11278. doi: 10.15766/mep_2374-8265.11278 (PMC9550795; doi:10.15766/mep_2374-8265.11278)
Supplement: Supplementary file 1 — Sim Case - STEMI and VFib Arrest.docxCase Media and Labs - STEMI and VFib Arrest.pptxSim Case - Massive Pulmonary Embolism.docxCase Media and Labs - Massive PE.pptxSim Case - Wide Complex Tachycardia.docxCase Media and Labs - WCT.pptxSim Case - Missed Dialysis.docxCase Media and Labs - Missed Dialysis.pptxCAC - STEMI and VFib Arrest.docxCAC - Massive Pulmonary Embolism.docxCAC - Wide Complex Tachycardia.docxCAC - Missed Dialysis.docxCRM Presentation.pptxDebrief Handout.pdfSelect ACGME EM Milestones List.pptxOttawa GRS.docxResident Survey.docx [file mep_2374-8265.11278-s001.zip]

Archive with 18 entries (18 files):
- B. Case Media and Labs - STEMI and VFib Arrest.pptx
- D. Case Media and Labs - Massive PE.pptx
- A. Sim Case - STEMI and VFib Arrest.docx
- J. CAC - Massive Pulmonary Embolism.docx
- K. CAC - Wide Complex Tachycardia.docx
- L. CAC - Missed Dialysis.docx
- M. CRM Presentation.pptx
- F. Case Media and Labs - WCT.pptx
- H. Case Media and Labs - Missed Dialysis.pptx
- I. CAC - STEMI and VFib Arrest.docx
- C. Sim Case - Massive Pulmonary Embolism.docx
- E. Sim Case - Wide Complex Tachycardia.docx
- G. Sim Case - Missed Dialysis.docx
- N. Debrief Handout.pdf
- O. Select ACGME EM Milestones List.pptx
- P. Ottawa GRS.docx
- Q. Resident Survey.docx
- _Educational_Summary_Report_11278.pdf
